# Supplementary material for: Third-Generation CALPHAD Modeling of Elemental Nb and Zr and Partial Re-Assessment of Their Binary Phase Diagram
Source: Materials (Basel). 2024 Dec 6;17(23):5978. doi: 10.3390/ma17235978 (PMC11643692; doi:10.3390/ma17235978)
Supplement: Supplementary file 1 [file materials-17-05978-s001.zip]

Archive with 1 entries (1 files):
- materials-3332459-supplementary.pdf
